# Supplementary material for: Population Health Metrics Research Consortium gold standard verbal autopsy validation study: design, implementation, and development of analysis datasets
Source: Popul Health Metr. 2011 Aug 4;9:27. doi: 10.1186/1478-7954-9-27 (PMC3160920; doi:10.1186/1478-7954-9-27)
Supplement: Additional file 1 — Differences between the standardized WHO instrument and the PHMRC instrument. [file 1478-7954-9-27-S1.XLSX]

## Sheet: Annex 1
Differences between the standardized WHO instrument and the PHMRC instrument
ADULT MODULE
Chronic Conditions
Arthritis	Not asked in the WHO instrument
Dementia	Not asked in the WHO instrument
Depression	Not asked in the WHO instrument
Heart Disease	Not asked in the WHO instrument
Obesity	Not asked in the WHO instrument
Stroke	Not asked in the WHO instrument
Chronic obstructive pulmonary disease	Not asked in the WHO instrument
Malnutrition	Not asked in the PHMRC instrument
Cancer	Both instruments ask about cancer. The PHMRC instrument does not ask the respondent to identify the site or type of cancer
Other condition	The WHO instrument asks if there were any other medically diagnosed illnesses and what they were while the PHMRC instrument does not
Questions for Women
Bleeding	Both instruments ask about bleeding. The PHMRC instrument does not ask whether there was excessive bleeding during menstral periods
	The WHO instrument does not ask whether the decedent's period had stopped due to menopause, and whether there was vaginal bleeding post-menopause
	The WHO instrument does not ask whether the decedent's period was overdue at the time of death, and how long overdue
Vaginal discharge	The PHMRC instrument asks whether the decedent had bad smelling vaginal discharge within 6 weeks after delivery or abortion, while the WHO instrument asks whether there was bad smelling discharge irrespective of pregnancy and for how long
Breast ulcer or swelling	Both instruments ask about swelling or an ulcer in the breast though the PHMRC instrument does not ask how long it was present
Pregnancy history	The PHMRC instrument does not ask how many pregnancies the decedent had
Maternal Questions
Previous children	The PHMRC instrument does not ask how many pregnancies had the mother had
Puffy face	Both instruments ask about a puffy face in the main set of symptom questions though the WHO instrument asks about a puffy face again in the maternal questions while the PHMRC instrument does not
Headache	Both instruments ask about headaches in the main set of symptom questions though the WHO instrument asks about headaches again in the maternal questions while the PHMRC instrument does not
Blurred vision	Not in the PHMRC instrument
Convulsion	Both instruments ask about convulsions in the main set of symptom questions though the WHO instrument asks about convulsions again in the maternal questions while the PHMRC instrument does not
Febrile illness	Both instruments ask about febrile illness in the main set of symptom questions though the WHO instrument asks about febrile illness again in the maternal questions while the PHMRC instrument does not
Palor	Both instruments ask about palor in the main set of symptom questions though the WHO instrument asks about palor again in the maternal questions while the PHMRC instrument does not
Symptoms
Cough	Both instruments ask about cough though the severity is not asked in the PHMRC instrument
Chest pain	The number of questions about chest pain was reduced in the PHMRC instrument. The suddenness of the chest pain, whether it was continuous, and whether the chest pain got worse with coughing were removed.
Palpitations	Not asked in PHMRC instrument
Bowel habits	Both instruments ask about diarrhea though the PHMRC instrument does not ask if the diarrhea was continuous and how many times per day the decedent passed a stool when it was most severe
	The WHO instrument does not ask whether there was a change in bowel habits of the decedent
	The PHMRC instrument does not ask if the decedent went one day or longer without passing a stool
	Both instruments ask about blood in the stool, though the WHO instrument does not ask whether it continued until death
Vomit	Both instruments ask about vomitting though the PHMRC instrument does not ask how many times per day the decedent vomitted when it was the most severe
Abdominal Pain	Both instruments ask about abdominal pain though the WHO instrument does not ask the respondent to specify upper belly or lower belly
Mass in abdomen	Both instruments ask about a mass in the abdoment though the PHMRC instrument does not ask for the location in the abdomen
Headache	Both instruments ask about headache though the WHO instrument does not ask whether the onset was fast or slow
	The PHMRC instrument does not ask the severity of the headache
Memory Loss	Not asked in the WHO instrument
Injury	Both instruments ask about injuries though the WHO instrument does not ask how long after the injury the decedent survived
	Both instruments ask about animal bites or insect stings, but the PHMRC instrument does not ask for the type of animal/insect
Convulsions	Both instruments ask about convulsions though the WHO instrument does not ask whether the decedent lost consciousness following the convulsions
Stiffness of the whole body	The PHMRC instrument does not ask whether the respondent had stiffness of the whole body and for how long
Unable to open mouth	The PHMRC instrument does not ask whether the respondent was unable to open their mouth and for how long
Sores	Both instruments ask about sores though the WHO instrument does not ask whether there was itching of the skin
Red eyes	The PHMRC instrument does not ask whether the decedent had red eyes
Bleeding	The PHMRC instrument does not ask if there was bleeding from the nose, mouth, or anus
Shingles/Herpes zoster	The PHMRC instrumend does not ask whether the decedent had Shingles/Herpes zoster
Itching	The WHO instrument does not ask whether the decedent had itching of the skin
Mouth sores	The PHMRC instrument does not ask whether the decedent had mouth sores and for how long
Ulcers	The PHMRC instrument asks whether there were ulcers on the foot, while the WHO instrument asks if there were ulcers anywhere on the body
	The WHO instrument does not ask if the ulcers oozed pus and for how long
Circulation	The WHO instrument does not ask if the decedent had blue lips
	The WHO instrument does not ask if the decedent had the sensation of "pins and needles" in their feet
Pallor	Both instruments ask whether the decedent was pale though the PHMRC instrument does not ask for how long
Lump	Both instruments ask about lumps though the PHMRC instrument does not ask how long the lump was present and whether there were any lumps in other areas not specified
Urine	Both instruments ask about urinating but the PHMRC instrument does not ask whether there was a change in the color of the urine, whether there was blood in the urine and for how long, and whether there was a change in the amount of urine and for how long
Risk Factors
Alcohol	Both instruments ask about alcohol use though the WHO additionally asks how long the decedent has been drinking alcohol, whether they stopped drinking alcohol, and how long before death did they stop drinking if so
Tobacco	Both instruments ask about tobacco use though the WHO additionally asks how long the decedent has been using tobacco
	Both instruments ask about smoking tobacco though the PHMRC additionally asks about chewing tobacco and any other locally relevant types of tobacco
	Both instruments ask about the amount of tobacco consumed daily though the PHMRC instrument does not ask how often the decedent smoked
	The PHMRC instrument does not ask if the decedent stopped smoking and how long before death they stopped smoking
Health Services and Records
Medications	The PHMRC instrument does not ask the respondent to list the medications the decedent was taking
Treatment	The PHMRC instrument does not ask whether the respondent received any treatments, such as blood transfusion, oral or intravenous fluids, or a feeding tube
Operation	The PHMRC instrument does not ask if the decedent had an operation, how long before death the operation was, and what area of the body the operation was performed on
Death certificate	Both instruments collect death certificate infromation though the PHMRC instrument does not collect the date the certificate was issued
Medical records	The WHO instrument asks for information from a specific set of medical record types, such as laboratory results or burial permits while the PHMRC instrument asks for any medical records and to transcribe the information
NEONATAL MODULE
Pregnancy History and Delivery
Premature birth	Both instruments ask if the pregnancy ended earlier than expected and how many months the pregancy was, though the PHMRC instrument does not additionally ask how many weeks prior to the expected delivery date the baby was born and "was the baby premature?"
Conditions in last 3 months of pregnancy, including labor and delivery	Both instruments ask if the mother experienced any of a series of conditions within the last 3 months of pregnancy, though there is slight variation in a subset of the conditions asked. The WHO instrument asks about heart disease, smelly vaginal discharge, pallor and shortness of breath, severe non-labor abdominal pain, a puffy face, headache, and blurry vision, which the PHMRC instrument does no…
Mother alive	The WHO instrument does not ask if the mother is still alive, if the mother died during delivery, or how long after delivery (if applicable)
Birth contact information	The WHO instrument does not ask for the name and address of the birth assistant and birth facility, if applicable
Fetal heartbeat	The PHMRC instrument does not ask whether a birth attendant listended for a fetal heartbeat and whether it was present
Labor	The PHMRC instrument does not ask how long the labor pains lasted
	The WHO instrument does not ask the total amount of time that labor plus delivery lasted
Water	Both instruments ask questions about the water/liquor breaking during labor though the WHO instrument does not ask about the color of the water
Symptom Questions
Umbilical cord	Both instruments ask questions about the umbilical cord but the PHMRC instrument does not ask if anything was applied to the umbilical cord stump after birth, and what it was
	The WHO instrument does not ask if redness from the umbilical cord extended to the abdomin
Injections	The WHO instrument does not ask if the mother received any injections during labor (before delivery)
Broken bones	Both instruments ask if there were any injuries or bruises on the neonate at birth though the PHMRC instrument does not specifically ask if any bones were broken
Color of baby	While both instruments ask whether the baby breathed and cried immediately after birth, the PHMRC instrument does not ask for the color of the baby at birth
Paralysis	While both instruments ask whether the baby ever moved, the PHMRC instrument does not ask whether there were any signs of paralysis
Movement	The WHO instrument does not ask whether the baby was moving in the last few days before birth and when the mother last felt the baby move
Injuries	Both instruments ask whether the baby appeared to have any injuries at birth though the PHMRC instrument does not ask about injuries occuring later and their type
Illness duration	The WHO instrument does not ask how old the baby was when the fatal illness started and for how long the illness lasted
Facility contact information	The WHO instrument does not collect the name and address of the facility if the baby died in-facility
Mother's age	The PHMRC instrument does not ask for the age of the mother at the baby's death
Crying	Both instruments ask if the baby ever cried to determine whether it was a stillbirth though the WHO instrument does not additionally ask whether the baby cried immediately after birth, how long after birth, whether the baby stopped being able to cry, and how long before death the baby stopped being able to cry
Abnormalities	Both instruments ask about abnormalities of the baby though the PHMRC instrument does not specifically ask about a defect of the lip and/or palete. The PHMRC instrument does ask about other abnormalities and records any 'other' abnormality types
Suckling	Both instruments ask about the ability of the baby to suckle though the WHO instrument does not ask how long before death the baby stopped suckling and whether the baby was able to open their mouth at that point
Convulsions	Both instruments ask about convulsions though the PHMRC instrument does not ask how soon after birth they began
Breathing Duration	Both instruments ask about changes in breathing though the PHMRC instrument does not ask how long any different breathing and how long fast breathing lasted
Fever Duration	Both instruments ask about fever though the PHMRC instrument does not ask how long the fever lasted or how many days the baby felt cool to the touch
Age of onset	Both instruments ask about the presence of various symptoms though the PHMRC instrument does not ask about the number of days after birth the onset occurred for the following conditions: development of a bulging fontanelle, loss of consciousness, vomiting, and diarrhea
Cough	The PHMRC instrument does not ask whether the baby had a cough, and how many days after birth it started
Blood in stool	The PHMRC instrument does not ask if there was blood in the stool
Flaring nostrils	The PHMRC instrument does not ask if the baby had flaring of the nostrils
Stiff or arched back	The PHMRC instrument does not ask if the baby became stiff or arched backwards
Lethargy	The WHO instrument does not ask if the baby became lethargic
Large area with pus	The WHO instrument does not ask if there was a single large area with pus
Ulcers	The WHO instrument does not ask if the baby had ulcers
Yellow skin	The PHMRC instrument asks if the skin of the baby was yellow while the WHO instrument asks if the baby had yellow palms or soles. The WHO instrument additionally asks the number of days after birth that it appeared and the duration
Yellow eyes	The WHO instrument does not ask if the baby had yellow eyes
Abdominal distension	The PHMRC instrument does not ask if the baby had abdominal distension
Black skin	The WHO instrument does not ask if any area of the skin turned black
Bleeding	The WHO instrument does not ask if the baby was bleeding from anywhere
Sudden death	The WHO instrument does not ask if the baby appeared healty and died suddenly
Health Services and Records
Treatment	The PHMRC instrument does not ask whether the respondent received any treatments, including prescriptions
Death certificate	Both instruments collect death certificate infromation though the PHMRC instrument does not collect the date the certificate was issued
Medical records	The WHO instrument asks for information from a specific set of medical record types, such as laboratory results or burial permits while the PHMRC instrument asks for any medical records and to transcribe the information
CHILD MODULE
Chronic Conditions
Chronic Conditions	The PHMRC instrument does not ask about chronic conditions in Children. The WHO instrument asks about heart disease, diabetes, asthma, malnutrition, epilepsy, cancer, tuberculosis, HIV/AIDS, and other
Background
Single or multiple birth	The WHO instrument does not ask if the child was a single or multiple birth
Birth order	The WHO instrument does not ask if the child was first, second, or later in the birth order
Mother's death	The WHO instrument does not ask if the mother died during or after delivery and how long after
Birth location	The WHO instrument does not ask where the child was born
Illness duration	The WHO instrument does not ask how old the child was when the fatal illness started and for how long the illness lasted
Facility contact information	The WHO instrument does not collect the name and address of the facility if the child died in-facility
Symptoms
Fever	Both instruments ask about fever and whether it was continuous though the WHO instrument does not ask whether the fever occurred only at night
Diarrhea	Both instruments ask about diarrhea though the WHO instrument does not ask whether the child had loose stools until death and how many days before death the loose stools stopped, if applicable
Chest indrawing	Both instruments ask if there was chest indrawing though the PHMRC instrument does not ask how long the child had the indrawing
Breathing sounds	Both instruments ask if the child had grunting or wheezing through the PHMRC instrument also asks if the child had stridor
Flaring nostrils	The PHMRC instrument does not ask if the child had flaring of the nostrils
Convulsions	Both instruments ask about convulsions though the PHMRC instrument does not ask how long the child had convulsions
Paralysis	The PHMRC instrument does not ask if the child had paralysis of the lower limbs, how long the child had paralysis, and whether the onset was sudden
Vomit	The PHMRC instrument does not ask if the child vomitted, for how long they vomitted, and how many times daily during the most severe point
Abdominal conditions	The PHMRC instrument does not ask if the child had abdominal pain, for how long, and how severe
	Both instruments ask about abdominal distention though the PHMRC instrument does not ask how long the child had it and whether it developed rapidly
	The PHMRC instrument does not ask if there was a day or longer when the child did not pass any stool
	The PHMRC instrument does not ask if there was a mass in the abdomen and for how long there was a mass
Headache	The PHMRC instrument does not ask if the child had a headache, how long it lasted, and how severe it was
Neck stiffness	Both instruments ask if the child had a stiff or painful neck though the PHMRC instrument does not ask how long the child it
Bulging fontanelle	Both instruments ask if the child had a bulging fontanelle though the PHMRC instrument does not ask how many days before death the child had the bulging
Rash	Both instruments ask whether the child had a rash and what it looked like though the WHO instrument does not ask where the rash started
Weight loss	Both instruments ask if the child was very thin (the PHMRC instrument specifies thinness in the limbs) though the PHMRC instrument does not also ask if the child had weight loss, and how long before death they had the loss
Swelling	Both instruments ask if there was swelling though the PHMRC instrument specifies swelling of the legs or feet while the WHO instrument asks about additional locations
Skin flaking	The WHO instrument does not ask if the skin flaked off in patches
Black skin	The WHO instrument does not ask if any area of the skin turned black
Hair color	Both instruments ask if there was a change in hair color to reddish or yellowish though the PHMRC instrument does not ask how long the child had the red/yellowish hair
Pallor	Both instruments ask if the child was pale though the PHMRC instrument does not ask how long the child was pale
Red eyes	The PHMRC instrument does not ask if the child had red eyes
Yellow eyes	The PHMRC instrument does not ask if the child had yellow eyes and for how long
Sunken eyes	The PHMRC instrument does not ask if the child had sunken eyes and for how long
White patches on tongue	Both instruments ask if there were whitish patches on the tongue though the PHMRC instrument does not ask for how long the child had it
Injuries	Both instruments ask whether the child suffered from an injury or accident though the WHO instrument does not ask how long the child survived after the injury or accident
	The PHMRC instrument does not ask what type of animal or insect bit the child, if applicable
Urine	The PHMRC instrument does not ask if there was a change in the amount of urine, for how long there was a change, and how much urine was passed
Lumps	The PHMRC instrument does not ask if the child had any lumps, how long the child had the lumps, and where the lumps were located
Health Services and Records
Vaccinations	The PHMRC instrument does not ask if the child was vaccinated for measles
Medications	The PHMRC instrument does not ask the respondent to list the medications the decedent was taking
Treatment	The PHMRC instrument does not ask whether the respondent received any treatments, such as blood transfusion, oral or intravenous fluids, or a feeding tube
Operation	The PHMRC instrument does not ask if the decedent had an operation, how long before death the operation was, and what area of the body the operation was performed on
Death certificate	Both instruments collect death certificate infromation though the PHMRC instrument does not collect the date the certificate was issued
Medical records	The WHO instrument asks for information from a specific set of medical record types, such as laboratory results or burial permits while the PHMRC instrument asks for any medical records and to transcribe the information
