# Supplementary material for: Population Health Metrics Research Consortium gold standard verbal autopsy validation study: design, implementation, and development of analysis datasets
Source: Popul Health Metr. 2011 Aug 4;9:27. doi: 10.1186/1478-7954-9-27 (PMC3160920; doi:10.1186/1478-7954-9-27)
Supplement: Additional file 5 — Target cause list reduced to analysis cause list. [file 1478-7954-9-27-S5.XLSX]

## Sheet: Annex 9
Target cause list reduced to analysis cause list
Adults
Original Gold Standard Causes		Deaths	Analysis Causes		Deaths
1	Asthma	47	1	Asthma	47
2	Bite of Venomous Animal	66	2	Bite of Venomous Animal	66
3	Breast Cancer	194	3	Breast Cancer	194
4	Cervical Cancer	155	4	Cervical Cancer	155
5	Cirrhosis	313	5	Cirrhosis	313
6	Colorectal Cancer	99	6	Colorectal Cancer	99
7	COPD	171	7	COPD	171
8	Diarrhea/Dysentery*	228	8	Diarrhea/Dysentery	228
10	Drowning	106	9	Drowning	106
11	Epilepsy	48	10	Epilepsy	48
12	Esophageal Cancer	40	11	Esophageal Cancer	40
13	Falls	173	12	Falls	173
14	Fires	122	13	Fires	122
15	Homicide	167	14	Homicide	167
16	IHD – Acute Myocardial Infarction	400	15	IHD – Acute Myocardial Infarction	400
17	Lung Cancer	106	16	Lung Cancer	106
18	Malaria	100	17	Malaria	100
19	Other Injuries	103	18	Other Injuries	103
20	Pneumonia	539	19	Pneumonia	539
21	Poisonings	86	20	Poisonings	86
22	Prostate Cancer	48	21	Prostate Cancer	48
23	Renal Failure	413	22	Renal Failure	413
24	Road Traffic	202	23	Road Traffic	202
25	Stomach Cancer	62	24	Stomach Cancer	62
26	Stroke	630	25	Stroke	630
27	Suicide	124	26	Suicide	124
28	TB	275	27	TB	275
29	AIDS	353	28	AIDS	501
30	AIDS with TB	148
31	Leukemia	78	29	Leukemia/Lymphomas	155
32	Lymphomas	77
33	Pelvic Inflammatory Disease	5	30	Other Infectious Diseases	263
34	Other Infectious Diseases	258
35	Diabetes with Coma	144	31	Diabetes	414
36	Diabetes with Renal Failure	156
37	Diabetes with Skin Infection/Sepsis	114
38	Inflammatory Heart Disease **	42	32	Other Cardiovascular Diseases	416
41	IHD – Congestive Heart Failure	221
42	Other Cardiovascular Diseases	153
43	Hypertensive Disorder	113	33	Maternal	472
44	Obstructed Labor	18
45	Hemorrhage	114
46	Sepsis	70
47	Anemia	68
48	Other Pregnancy-Related Deaths	89
49	Mouth/ Orapharynx Cancer	22	34	Other Noncommunicable Diseases	598
50	Uterine Cancer	3
51	Dementia	1
52	Ovarian Cancer	33
53	Liver Cancer	31
54	Other Cancers	142
55	Other Digestive Diseases	166
56	Other Noncommunicable Diseases	200
* originally were two GS diarrhea and dysentery
** originally were 3 GS cardiomyopathy, bacterial endocarditis and pericarditis.
Children
Original Gold Standard Causes		Deaths	Analysis Causes		Deaths
1	Bite of Venomous Animal	54	1	Bite of Venomous Animal	54
2	Diarrhea/Dysentery*	256	2	Diarrhea/Dysentery	256
4	Drowning	83	3	Drowning	83
5	Encephalitis	41	4	Encephalitis	41
6	Falls	49	5	Falls	49
7	Fires	68	6	Fires	68
8	Hemorrhagic fever	51	7	Hemorrhagic fever	51
9	Malaria	117	8	Malaria	117
10	Measles	23	9	Measles	23
11	Meningitis	58	10	Meningitis	58
12	Other Cancers	28	11	Other Cancers	28
13	Other Cardiovascular Diseases	76	12	Other Cardiovascular Diseases	76
14	Other Digestive Diseases	48	13	Other Digestive Diseases	48
15	Poisonings	18	14	Poisonings	18
16	Road Traffic	92	15	Road Traffic	92
17	Violent Death	52	16	Violent Death	52
18	AIDS	19	17	AIDS	20
19	AIDS with TB	1
20	Other Respiratory Diseases	12	18	Other Defined Causes of Child Deaths	194
21	Other Defined Causes of Child Deaths	182
22	TB	9	19	Other Infectious Diseases	69
23	Other Infectious Diseases	60
24	Pneumonia	497	20	Pneumonia	535
25	Pneumonia and Diarrhea	38
26	Sepsis (with local bacterial infection)	37	21	Sepsis	143
27	Sepsis (without local bacterial infection)	106
28	Pertusis	0
* originally were two GS diarrhea and dysentery
Neonates
Original Gold Standard Causes		Deaths	Analysis Causes		Deaths
1	Birth asphyxia	461	1	Birth asphyxia	461
2	Congenital malformation	250	2	Congenital malformation	250
3	Sepsis with Local Bacterial Infection	33	3	Sepsis with Local Bacterial Infection	33
4	Pneumonia (Serious Infection)	89	4	Pneumonia	89
5	Preterm delivery (<33 weeks GA) without Respiratory Distress Syndrome	353	5	Preterm delivery without Respiratory Distress Syndrome	353
6	Preterm Delivery (without RDS) and Birth Asphyxia	89	6	Preterm Delivery (without RDS) and Birth Asphyxia	89
7	Preterm Delivery (with or without RDS) and Sepsis	76	7	Preterm Delivery (with or without RDS) and Sepsis	76
8	Preterm Delivery (without RDS) and Sepsis and Birth Asphyxia	34	8	Preterm Delivery (without RDS) and Sepsis and Birth Asphyxia	34
9	Stillbirth	1002	9	Stillbirth	1002
10	Respiratory distress syndrome (<33 wks GA)	97	10	Preterm delivery with Respiratory Distress Syndrome	110
11	Respiratory distress syndrome (33-36 wks GA)	13
12	Sepsis (Serious Infection)	128	11	Meningitis/Sepsis	167
13	Meningitis (Serious Infection)	6
14	Neonatal Tetanus*	4
* dropped due to low death counts and inability to combine with other neonatal causes
