# Supplementary material for: Population Health Metrics Research Consortium gold standard verbal autopsy validation study: design, implementation, and development of analysis datasets
Source: Popul Health Metr. 2011 Aug 4;9:27. doi: 10.1186/1478-7954-9-27 (PMC3160920; doi:10.1186/1478-7954-9-27)
Supplement: Additional file 9 — Duration cutoffs used when making variables dichotomous. [file 1478-7954-9-27-S9.XLSX]

## Sheet: Annex 5
Duration cutoffs used when making variables dichotomous
Adult Continuous Symptom	Long Duration Cutoff
For how long was [name] ill before s/he died? [days]	528.776
How many days did the fever last? [days]	8.84384
How many days did [name] have the rash? [days]	3.09593
For how many days did the ulcer ooze pus? [days]	0.277489
For how long did [name] have the yellow discoloration? [days]	54.1373
For how long did [name] have ankle swelling? [days]	55.2471
For how long did [name] have puffiness of the face? [days]	35.9651
For how long did [name] have puffiness all over his/her body? [days]	20.3048
For how long did [name] have a cough? [days]	106.968
For how long did [name] have difficulty breathing? [days]	100.316
For how long did [name] have fast breathing? [days]	43.0121
For how long before death did [name] have loose or liquid stools? [days]	4.87535
For how long before death did [name] vomit? [days]	3.17733
For how long before death did [name] have difficulty swallowing? [days]	55.1916
For how long before death did [name] have belly pain? [days]	16.6659
For how long before death did [name] have a protruding belly? [days]	45.3607
For how long before death did [name] have a mass in the belly [days]	34.4305
For how long before death did [name] have headaches? [days]	3.23574
For how long before death did [name] have stiff neck? [days]	2.18902
For how long did the period of loss of consciousness last? [days]	1.11717
For how long did the period of confusion last? [days]	7.75726
For how long before death did the convulsions last? [days]	0.0306656
For how long before death did [name] have paralysis? [days]	20.4116
For how many weeks was her period overdue? [days]	2.92857
How much pipe/chewing tobacco did [name] use daily?	1.15362
How many cigarettes did [name] smoke daily?	4.222
How long did [name] survive after the injury? [days]	8.46237
Age [years]	67.6474
Child Continuous Symptoms	Long Duration Cutoff
How long after delivery did the mother die? [days]	21.4
What was the weight of the deceased at birth? [grams] (short duration cutoff)	2623
How old was the deceased when the fatal illness started? [days]	1574.3
How long did the illness last? [days]	63.4
How old was the deceased at the time of death? [days]	1618.6
How many days did the fever last? [days]	337.3
How many days before death did the frequent loose or liquid stools start? [days]	99.9
How many days before death did the frequent loose or liquid stools stop? [days]	15.6
How many days did the cough last? [days]	5.7
How many days did the difficult breathing last? [days]	9.1
How many days did the fast breathing last? [days]	1.5
How many days did the rash last? [days]	1.1
How long did the swelling last? [days]	2.2
How long did the decedent survive after the injury or accident? [days]	0.6
Age [years] (short duration cutoff)	2.4
Neonate Continuous Symptoms	Long Duration Cutoff
How long after the delivery did the mother die? [days]	0.1
What was the weight of the deceased at birth? [grams] (short duration cutoff)	1600.3
How old was the deceased when the fatal illness started? [days]	2.3
How long did the illness last? [days]	5.9
How old was the deceased at the time of death? [days]	6.4
How far along was the pregnancy? [days]	315.7
When did you (the mother) last feel the baby move? [days]	1
How much time did the labor and delivery take? [days]	0.9
How long after birth did the baby stop suckling? [days]	0.9
At what age did the difficulty at breathing start? [days]	2.4
How many days did the difficulty breathing last? [days]	4
At what age did the fast breathing start? [days]	0.9
How many days did the fast breathing last? [days]	1
At what age did the fever start? [days]	1.7
How many days did the fever last? [days]	0.9
At what age did the baby start feeling cold to touch? [days]	0.9
How many days did the baby feel cold to touch? [days]	0.4
Age [days] (short duration cutoff)	8.7
