# Supplementary material for: Population Health Metrics Research Consortium gold standard verbal autopsy validation study: design, implementation, and development of analysis datasets
Source: Popul Health Metr. 2011 Aug 4;9:27. doi: 10.1186/1478-7954-9-27 (PMC3160920; doi:10.1186/1478-7954-9-27)
Supplement: Additional file 10 — Conversion of polytomous symptoms into dichotomous symptoms. [file 1478-7954-9-27-S10.XLSX]

## Sheet: Annex 6
Conversion of polytomous symptoms into dichotomous symptoms
Adult Cases
Original Symptom	Original Polytomous Responses	New Dichotomous Symptom(s)
How substantial was the loss of weight?	Slight, Moderate, Large, Don't Know	Was there moderate to large weight loss?
How severe was the fever?	Mild, Moderate, Severe, Don't Know	Was there a moderate to severe fever?
What was the pattern of the fever?	Continuous, On and Off, Only at Night	Was there a continuous fever?
		Was there an on and off fever?
Where was the rash located?	Face, Trunk, Extremities, Everywhere, Other, Don’t Know	Was there a rash on the face?
		Was there a rash on the trunk?
		Was there a rash on the extremities?
		Was there a rash everywhere?
In what position did the breathing difficulty get worse?	Lying, Sitting, Walking/Exertion, Didn't matter, Refused to answer, Don't know	Did the breathing difficulty get worse in the lying position?
		Did the breathing difficulty get worse in the sitting position?
		Did the breathing difficulty get worse in the walking position?
		Did the breathing difficulty not get worse in any position?
Was the breathing difficulty continuous or on and off?	Continuous, On and Off, Don't Know	Was the breathing difficulty continuous?
		Was the breathing difficulty on and off?
How long did the pain in the chest last?	<30 minutes, 30 minutes - 24 hours, >24 hours, Refused to Answer, Don't Know	Did the pain last more than 24 hours?
Where was the pain located?	Upper/middle chest, Lower chest, Left arm, Other, Refused to Answer, Don't know	Was there pain located in the chest?
		Was there pain located in the left arm?
Was there difficulty swallowing liquids, solids, or both?	Liquids, Solids, Both, Refused to Answer, Don't Know	Was there difficulty swallowing both solids and liquids?
Was the pain in the upper or lower belly?	Upper belly, Lower belly, Refused to answer, Don't know	Was there pain in the lower belly?
Was the onset of the headache fast or slow?	Rapid/Fast, Slow, Refused to Answer, Don't Know	Was the onset of the headache fast or slow?
Did the period of loss of consciousness start suddenly or slowly?	Suddenly, Slowly, Don't Know	Was there a sudden loss of consciousness?
Did the period of confusion start suddenly or slowly?	Suddenly, Slowly, Don't Know	Was there a sudden start to a period of confusion?
Would you say the amount of alcohol [name] drank was..?	Low, Moderate, High, Don't Know	Did [name] drink moderate-high amounts of alcohol?
		Did [name] drink low amounts of alcohol?
Child Cases
Original Symptom	Original Polytomous Responses	New Dichotomous Symptom(s)
Was the deceased a singleton or multiple birth?	Singleton, Multiple, Don't Know	Was the deceased a multiple birth?
Was this the first, second, or later in the birth order?	First, Second, Third or More, Don't Know	Was this birth the second or more in the birth order?
Did the mother die during or after the delivery?	During, After, Don’t Know	Did the mother die before the delivery?
		Did the mother die after the delivery?
Where was the deceased born?	Hospital, Other Health Facility, On Route to Health Facility, Home, Other, Don't Know	Was the deceased born at home or in another non-health facility?
At the time of the delivery, what was the size of the deceased?	Very small, smaller than usual, about average, larger than usual, don't know	At the time of the delivery, was the deceased small or very small?
Where did the deceased die?	Hospital, Other Health Facility, On Route to Health Facility, Home, Other, Don't Know	Did the deceased die at home or on route to a health facility?
How severe was the fever?	Mild, Moderate, Severe, Don't Know	Was there a severe fever?
What was the pattern of the fever?	Continuous, On and Off, Only at Night	Was the fever on and off or only at night?
How many stools did [name] have on the day that loose liquid stools were most frequent?	0-30	Did [name] have 2 or more stools on the day that loose liquid stools were most frequent?
Where was the rash?	Face, Trunk, Extremities, Everywhere, Other, Don't Know	Was there a rash on the face?
Where did the rash start?	Face, Trunk, Extremities, Everywhere, Other, Don't Know	Did the rash start on the face?
Neonatal Cases
Original Symptom	Original Polytomous Responses	New Dichotomous Symptom(s)
Was the deceased a singleton or multiple birth?	Singleton, Multiple, Don't Know	Was the deceased part of a multiple birth?
Was this the first, second, or later in the birth order?	First, Second, Third or More, Don't Know	Was this birth the second or more in the birth order?
Did the mother die during or after the delivery?	During, After, Don’t Know	Did the mother die during the delivery?
		Did the mother die after the delivery?
Where was the deceased born?	Hospital, Other Health Facility, On Route to Health Facility, Home, Other, Don't Know	Was the deceased not born in a health facility?
At the time of the delivery, what was the size of the deceased?	Very small, smaller than usual, about average, larger than usual, don't know	At the time of the delivery, was the deceased small or very small?
Was the child born dead or alive?	Dead, Alive	Was the child born dead?
Where did the deceased die?	Hospital, Other Health Facility, On Route to Health Facility, Home, Other, Don't Know	Did the deceased die at home or on route to a health facility?
Did the pregnancy end early, on time, or late?	Early, on time, late	Did the pregnancy end early?
		Did the pregnancy end late?
Did the water break before or during labor?	Before, during, Refused to Answer, Don't Know	Did the water break during labor?
How much time before labor did the water break?	< 1 day, One day or more, Refused to Answer, Don't Know	Did the water break one day or more before labor?
What was the color of the liquid when the water broke?	Green or brown, clear (normal), other, Refused to Answer, Don't Know	Was the color of the liquid not clear when it broke?
How many doses of vaccine did the mother receive since reaching adulthood?	1, 2, 3, 4, 5+, Don't Know	Did the mother receive fewer than 3 doses of vaccine since reaching adulthood?
Where did the delivery occur?	Hospital, Other Health Facility, On Route to Health Facility, Home, Other, Don't Know	Did the delivery not occur in a health facility?
Who delivered the baby?	Doctor, Nurse/midwife, relative, self/mother, traditional birth attendant, other, don't know	Was the delivery carried out by someone other than a health professional?
