# Supplementary material for: Population Health Metrics Research Consortium gold standard verbal autopsy validation study: design, implementation, and development of analysis datasets
Source: Popul Health Metr. 2011 Aug 4;9:27. doi: 10.1186/1478-7954-9-27 (PMC3160920; doi:10.1186/1478-7954-9-27)
Supplement: Additional file 11 — Low-content polytomous items including response frequencies. [file 1478-7954-9-27-S11.XLSX]

## Sheet: Annex 7
Low-content polytomous items including response frequencies
Where was the rash located? (adult module)	# Responses
Face	26
Trunk	30
Extremities	5
Other	5
Don't Know	7770
Total	7836
In what position did the (breathing) difficulty get worse? (adult module)	# Responses
Lying	53
Sitting	46
Walking/Exertion	10
Didn't matter	2
Don't Know	7725
Total	7836
Was the pain in the upper or lower belly? (adult module)	# Responses
Upper belly	18
Lower belly	248
Don't Know	7570
Total	7836
Where was the rash? (child module)	# Responses
Trunk	1
Extremities	4
Don't Know	2070
Total	2075
