# Supplementary material for: Population Health Metrics Research Consortium gold standard verbal autopsy validation study: design, implementation, and development of analysis datasets
Source: Popul Health Metr. 2011 Aug 4;9:27. doi: 10.1186/1478-7954-9-27 (PMC3160920; doi:10.1186/1478-7954-9-27)
Supplement: Additional file 12 — README dictionary developed to convert free text responses into usable key terms. [file 1478-7954-9-27-S12.XLSX]

## Sheet: Annex 8
README dictionary developed to convert free text responses into usable key terms
Free Text Word or Abbreviation	Mapped Condition
HIV+	AIDS
Megaloblastic Anemia Of Pregnancy	Other Noncommunicable Diseases
SCA	Other Noncommunicable Diseases
AGC	Stomach Cancer
I.O	Other Specified Digestive Diseases
SHSP	Hypertensive Disorder(maternal)
SCC	Other Defined Cancers
SID	Neonatal conditions
SCROFULA	TB
LONG SICKNESS	TB
H&S	Group 3 Injuries
MEGI	Meningitis
Bite of Venomous Animal	Bite of Venomous Animal
LUNG SICKNESS	TB
SORE THROAT DISTEMPER	Other Infectious Diseases
BWD	Diarrheal diseases
BLACKWATER FEVER	Malaria
Road traffic injuries	Road Traffic
HZE	Other Infectious Diseases
MORMAL	gangrene
GACO	Other Specified Digestive Diseases
Other Childhood Infectious Diseases	Other Childhood Infectious Diseases
Diabetes with Coma	Diabetes with Coma
Nosocomial Pneumonia	Pneumonia
cardiomegali	IHD : Congestive Heart Failure
CMVE	Other Infectious Diseases
nephropathi	Renal Failure
MAP	Other Noncommunicable Diseases
AHA	Other Noncommunicable Diseases
AHF	IHD : Congestive Heart Failure
SS disease	Other Noncommunicable Diseases
DROPSY OF THE BRAIN	Encephalitis
MILK LEG	Maternal death due to Sepsis
DIAB	Diabetes
AHL	Encephalitis
HIVE	AIDS
Epilepsy with Mental Retardation	Epilepsy
PUD	Other Specified Digestive Diseases
ABPN	Pneumonia
LAT	Other Infectious Diseases
HIVR	AIDS
lymphonia	Lymphomas
HIVP	AIDS
Inflammatory Heart Disease	Inflammatory Heart Disease
Heart Failure	IHD : Congestive Heart Failure
BICO	Other Specified Digestive Diseases
DTB	TB
placenta previa	Maternal death due to Hemorrhage
CMD	Malaria
Left Ventricular Hypertrophy due to HTN	IHD : Congestive Heart Failure
cerebrovascular	Stroke
pneum	Pneumonia
AIDS with TB	AIDS with TB
GREEN FEVER/SICKNESS	Other Noncommunicable Diseases
ABFEC	Epilepsy
Alcoholic Cirrhosis	Cirrhosis
ISHD	IHD : Acute Myocardial Infarction
leukemia	Leukemia
KRUCHHUSTEN	Pertussis
FALLING SICKNESS	Epilepsy
IUP	Maternal death
Lung Cancer	Lung Cancer
NBTE	Endocarditis
malaria	Malaria
AGUE	Malaria
HCC	Liver Cancer
IGE	Epilepsy
MSTI	Group 3 Injuries
DIOS	Other Specified Digestive Diseases
TRF	Renal Failure
BLA	Other Noncommunicable Diseases
BNFC	Other Defined Causes of Child Deaths
KPN	Pneumonia
AHTD	Hypertension
neurological conditions	neurological conditions
MI	IHD : Acute Myocardial Infarction
SBO	Congenital malformation
Sepsis (Serious Infection)	Sepsis (Serious Infection)
Biliary Colic	Other Specified Digestive Diseases
NOPN	Pneumonia
BAD BLOOD	Other Infectious Diseases
INF	Infectious diseases
cavanoma of the cervix	Cervical Cancer
PJP	AIDS
GRIPPE/GRIP	Pneumonia
COVUJ	convulsion
ESHF	IHD : Congestive Heart Failure
Acute Congestive Heart Failure	IHD : Congestive Heart Failure
Cardiovascular Diseases	Cardiovascular Diseases
BLOODY FLUX	Meningitis
SYPH	Other Infectious Diseases
ALCIR	Cirrhosis
Respiratory distress syndrome (<33 wks GA)	Respiratory distress syndrome (<33 wks GA)
cva	Stroke
preg	Maternal death
injuri	Group 3 Injuries
ASPH	Group 3 Injuries
Pnm	Pneumonia
Lues	Other Infectious Diseases
Diabetes	Diabetes
Preterm Delivery (with or without RDS) and Sepsis	Preterm Delivery (with or without RDS) and Sepsis
FMS	Meningitis
AIP	Pneumonia
EDEMA OF LUNGS	IHD : Congestive Heart Failure
SPIH	Hypertensive Disorder(maternal)
PUL	Other Defined Causes of Death as a Consequence of Pregnancy
RLL	ELEPHANTIASIS
nefropatia diabetica	Diabetes with Renal Failure
Neonatal tetanus	Neonatal tetanus
SARF	Renal Failure
ALC	Cirrhosis
Stomach Cancer	Stomach Cancer
SBA	Congenital malformation
klp	Pneumonia
PUKING FEVER	Other Noncommunicable Diseases
APOPLEXY	Stroke
Severe Chronic Renal Failure	Renal Failure
cad	IHD
TOX	Hypertensive Disorder(maternal)
dysentery	Diarrheal diseases
GTCC	convulsion
CAP	Pneumonia
YF	Other Infectious Diseases
CAN	Malignant Neoplasms
SOIS	Group 3 Injuries
AID	Infectious diseases
IBP	Inflammatory Back Pain
RTIS	Road Traffic
IBV	Pneumonia
CAD	IHD
Lymphomas	Lymphomas
HIV	AIDS
ARHD	Inflammatory Heart Disease
LPPH	Maternal death due to Hemorrhage
Stillbirth	Stillbirth
V&D	Diarrheal diseases
blood pressure	Hypertension
HID	Infectious diseases
HIE	Stroke
AIB	Pneumonia
HIM	Other Infectious Diseases
coronary heart disease	IHD : Acute Myocardial Infarction
AMERICAN PLAGUE	Other Infectious Diseases
CHIN COUGH	Pertussis
ABE	Endocarditis
VARIOLA	Other Infectious Diseases
ABP	Pneumonia
Placenta accreta	Maternal death due to Hemorrhage
ABR	Pneumonia
Acute myocardial infarction	IHD : Acute Myocardial Infarction
Female genital cancer	Female genital cancer
CATARRHAL	Pneumonia
HYDROPHOBIA	Other Infectious Diseases
Encephalitis	Encephalitis
BLADDER IN THROAT	Other Infectious Diseases
CALP	Pneumonia
DOCK FEVER	Other Infectious Diseases
Acute Diarrheal Illness	Diarrheal diseases
SKFX	Group 3 Injuries
Alc	Cirrhosis
an abdominal pain and cramping	Other Specified Digestive Diseases
PNM	Pneumonia
NCM	Malaria
NHL	Lymphomas
PNA	Pneumonia
PNE	Pneumonia
Severe Iron-Deficiency Anemia	Other Noncommunicable Diseases
Acute Infective Endocarditis	Endocarditis
Low Back Pain with Sciatica	Back Pain
ENCAR	Endocarditis
DKA	Diabetes
subarachnoid	Stroke
LBP	Back Pain
SAH	Stroke
RAB	Other Infectious Diseases
Postnecrotic cirrhosis-ethanol	Cirrhosis
EDEMA	Renal Failure
acute colitia	Diarrheal diseases
Dehydration	Diarrheal diseases
Intentional injuries	Intentional injuries
AOI	Group 3 Injuries
WINTER FEVER	Pneumonia
AOP	Preterm delivery (<33 weeks GA) without Respiratory Distress Syndrome
STRANGER'S FEVER	Other Infectious Diseases
SEPS	Maternal death due to Sepsis
Bacillary White Diarrhea	Diarrheal diseases
BFC	Other Defined Causes of Child Deaths
CHD	IHD : Acute Myocardial Infarction
CHF	IHD : Congestive Heart Failure
CHI	Group 3 Injuries
LPT	Hypertensive Disorder(maternal)
HRP	Maternal death
sol	Malignant Neoplasms
H.flu	Pneumonia
IPs	Maternal death
Other Defined Cancers	Other Defined Cancers
HCVD	Stroke
Nonbacterial Thrombotic Endocarditis	Endocarditis
Diabetes Mellitus	Diabetes
AAA	Other Noncommunicable Diseases
Mouth/Orapharynx Cancer	Mouth/Orapharynx Cancer
SOFTENING OF BRAIN	Stroke
BREAKBONE	Hemorrhagic fever (Dengue)
IPF	Pneumonia
VIG	Other Defined Causes of Death as a Consequence of Pregnancy
BaP	Back Pain
VIH	AIDS
IPN	Pneumonia
APT	TB
HFNI	Group 3 Injuries
cerebr	Stroke
APH	Maternal death due to Hemorrhage
APO	Other Defined Causes of Death as a Consequence of Pregnancy
AIDS-SI	AIDS
Chronic Low Back Pain	Back Pain
gastroenteritis	Diarrheal diseases
RHD	Other Specified Cardiovascular Diseases
APE	Other Infectious Diseases
mets	Malignant Neoplasms
Scarlatina	Other Infectious Diseases
BRCR	Breast Cancer
BAME	Meningitis
Birth asphyxia	Birth asphyxia
RF/RHD	Other Specified Cardiovascular Diseases
End stage kidney	Renal Failure
Sepsis/Septicemia (with local bacterial infection)	Sepsis/Septicemia (with local bacterial infection)
HIV/AIDS	AIDS
PTEP	Epilepsy
LUMBAGO	Back Pain
tia	Stroke
GBS	Other Noncommunicable Diseases
End stage renal disease	Renal Failure
MALAR	Malaria
RTI	Road Traffic
APGN	Infectious diseases
LBPS	Back Pain
Epilepsy	Epilepsy
End Stage Renal Failure	Renal Failure
IDA	Other Noncommunicable Diseases
Cervical Cancer	Cervical Cancer
DLC	Cirrhosis
AFM	Malaria
Generalized Epilepsy	Epilepsy
Preterm Delivery (without RDS) and Sepsis and Birth Asphyxia	Preterm Delivery (without RDS) and Sepsis and Birth Asphyxia
Chronic Terminal Renal Failure	Renal Failure
PMCS	Malaria
BLACK POX	Other Infectious Diseases
sepsi	Sepsis (Serious Infection)
Pneumonia and Diarrhea	Pneumonia and Diarrhea
STD/HIV	AIDS
hypoternia	Other Defined Causes of Child Deaths
VD-S	Other Infectious Diseases
COPD	COPD
REMITTING FEVER	Malaria
TBM	TB
IHD	IHD : Acute Myocardial Infarction
DRHD	Other Specified Cardiovascular Diseases
Blood Loss Anemia	Other Noncommunicable Diseases
DIA	Diabetes
CONGESTIVE FEVER	Malaria
SSA	Other Noncommunicable Diseases
INFOUS	Infectious diseases
MD&IDA	Maternal death due to Anemia
Homicide	Homicide
Suicide	Suicide
ATB	TB
ISS	AIDS
CLHF	IHD : Congestive Heart Failure
KLPN	Pneumonia
JBE	Encephalitis
CRFX	Renal Failure
NEPHROSIS	Renal Failure
AIDS	AIDS
IFID	AIDS
Endo Myocardial Fibrosis	Cardiomyopathy
Alcoholic Liver Cirrhosis	Cirrhosis
bitten	Bite of Venomous Animal
Neonatal	Neonatal conditions
Cholera	Diarrheal diseases
bite	Bite of Venomous Animal
GNBP	Pneumonia
LVH	IHD : Congestive Heart Failure
GNBM	Meningitis
ASB	Congenital malformation
SUMMER COMPLAINT	Diarrheal diseases
Poisonings	Poisonings
PCP	AIDS
YFMD	Other Infectious Diseases
CLL	Leukemia
TUPG	Other Defined Causes of Death as a Consequence of Pregnancy
Respiratory distress syndrome (33-36 wks GA)	Respiratory distress syndrome (33-36 wks GA)
XN	Night Blindness
AHNC	Malignant Neoplasms
IMN	Other Infectious Diseases
Active Rheumatic Heart Disease	Other Specified Cardiovascular Diseases
Leukemia/Lymphomas	Leukemia/Lymphomas
Hypertension Artérielle (French)	Hypertension
Pertussis	Pertussis
ABLEPSY	blindness
post mtp with sepsis	Maternal death due to Sepsis
ADOVCA	Ovarian Cancer
G/E	Diarrheal diseases
ITB	TB
LAGI	Pneumonia
SCRF	Renal Failure
Chronic Rheumatic Heart Disease	Other Specified Cardiovascular Diseases
CRME	AIDS
DIC	Other Infectious Diseases
DM	Diabetes
NBIS	Sepsis with Local Bacterial Infection
AIDS-NHLS	AIDS
BPH	Other Noncommunicable Diseases
Distal Intestinal Obstruction Syndrome	Other Specified Digestive Diseases
JYF	Other Infectious Diseases
BLCA	Other Defined Cancers
DEH20	Diarrheal diseases
Pestilence	Other Infectious Diseases
haemoglobin S	Other Noncommunicable Diseases
RDS	Respiratory distress syndrome (<33 wks GA)
BID	Brought in Dead
Stroke	Stroke
ABC	Other Specified Digestive Diseases
CYA	Cyanosis
VHSV	Meningitis
tuberculoma	TB
AIDS-KS	AIDS
MLC	Malignant Neoplasms
Other Specified Digestive Diseases	Other Specified Digestive Diseases
CONSUMPTION	TB
Superimposed Pregnancy Induced Hypertension	Hypertensive Disorder(maternal)
DHF	Hemorrhagic fever (Dengue)
HEIN	Pneumonia
bubonic plague	Other Infectious Diseases
Diphasic Milk Fever	Other Noncommunicable Diseases
carcinoma	Malignant Neoplasms
MALIGNANT SORE THROAT	Other Infectious Diseases
MVTI	Road Traffic
Road Traffic Injuries	Road Traffic
laryn	Pneumonia
SCIS	Group 3 Injuries
MCI	IHD : Acute Myocardial Infarction
PBCS	Maternal death
Hereditary Hemolytic Anemia	Other Noncommunicable Diseases
IPCP	Pneumonia
Acute Bacterial Endocarditis	Endocarditis
Dementia	Dementia
Liver Cancer	Liver Cancer
CFRD	Diabetes
PPH/DIC	Maternal death due to Hemorrhage
PAP	Pneumonia
ENTERITIS	Diarrheal diseases
TOXEMIA OF PREGNANCY	Hypertensive Disorder(maternal)
AFILP	Other Defined Causes of Death as a Consequence of Pregnancy
PIDS	Pneumonia
LUNG FEVER	Pneumonia
PAM	Other Defined Causes of Death as a Consequence of Pregnancy
CILI	Cirrhosis
L/Pneumomia	Pneumonia
AAIO	Infectious diseases
unintentional injuries	unintentional injuries
PRCLA	Hypertensive Disorder(maternal)
Advanced Epithelial Ovarian Cancer	Ovarian Cancer
DCMP	Cardiomyopathy
AFPP	Pneumonia
FATTY LIVER	Cirrhosis
Endocarditis	Endocarditis
cyanotic (lack of oxygen)	Group 3 Injuries
Infectious Bronchitis Coronavirus	Pneumonia
DCM	Cardiomyopathy
grav II	Maternal death
Enteritis	Diarrheal diseases
BBMI	Group 3 Injuries
Other Defined Causes of Child Deaths	Other Defined Causes of Child Deaths
IARF	Renal Failure
HAP	Pneumonia
RNFA	Renal Failure
PEDI	Road Traffic
Dropsy of lungs	IHD : Congestive Heart Failure
CFRDM	Diabetes
BLACK FEVER	Malaria
INDSE	Infectious diseases
FRENCH POX	Other Infectious Diseases
NIA	Preterm delivery (<33 weeks GA) without Respiratory Distress Syndrome
Infectious Bovine Rhinotracheitis Virus	Pneumonia
IHH	Other Infectious Diseases
BCSC	Other Defined Cancers
APBC	Cirrhosis
cancerous tumors	Malignant Neoplasms
PHS	Group 3 Injuries
FNC	Cirrhosis
NIP	Pneumonia
IHF	IHD : Congestive Heart Failure
Diarrhea and Dehydration	Diarrheal diseases
AES	Encephalitis
Prostate Cancer	Prostate Cancer
Other Infectious	Other Infectious
DMF	Other Noncommunicable Diseases
SLOES	Other Noncommunicable Diseases
UPTB	TB
CRB	Congenital Retinal Blindness
ESRD	Renal Failure
CRF	Renal Failure
Placenta praevia	Maternal death due to Hemorrhage
Acute Non-Inflammatory Renal Failure	Renal Failure
Pn	Pneumonia
HERPES	Other Infectious Diseases
PR	Maternal death
head injury	Group 3 Injuries
RIDM	Renal Failure
PT	TB
Arterial Hypertension Disease	Hypertension
IAIS	Group 3 Injuries
Diabetes with Skin Infection/Sepsis	Diabetes with Skin Infection/Sepsis
CROUP	Pneumonia
STIS	Group 3 Injuries
Malignant neoplasm of digestive organs	Malignant neoplasm of digestive organs
MALA	Malaria
APTB	TB
BCIS	Group 3 Injuries
Placenta	Maternal death due to Hemorrhage
DDR	Other Defined Causes of Child Deaths
Pulmonary Infectious Diseases	Pneumonia
AFFP	Maternal death
malformation	Congenital malformation
DDM	Diabetes
CHLBP	Back Pain
ABM	Meningitis
HALO	Maternal death due to Hemorrhage
OHI	Group 3 Injuries
ischem	IHD
OPP	Pneumonia
ANM	Other Noncommunicable Diseases
cancrum oris	Other Infectious Diseases
OPPV	Pneumonia
SBHC	Congenital malformation
electrolyt	Diarrheal diseases
IUPD	Maternal death
BLOOD POISONING	Meningitis
IUPX	Maternal death
AING	Diarrheal diseases
Hypertension	Hypertension
Decompensated Rheumatic Heart Disease	Other Specified Cardiovascular Diseases
GREAT POX	Other Infectious Diseases
TUSSIS CONVULSIVA	Pertussis
CCHF	IHD : Congestive Heart Failure
sepsis	Sepsis (Serious Infection)
Diarrhea	Diarrhea
BCA	Breast Cancer
BFNC	Other Defined Causes of Child Deaths
UMD	Unspecified Maternal death
MYIN	IHD : Acute Myocardial Infarction
VDDR	Other Defined Causes of Child Deaths
COVUJS	convulsion
Endocarditis	Endocarditis
Terminal Renal Failure	Renal Failure
DVT	Other Specified Cardiovascular Diseases
Anemia of Chronic Disease	Other Noncommunicable Diseases
Measles	Measles
Sepsis with Local Bacterial Infection	Sepsis with Local Bacterial Infection
Road Traffic	Road Traffic
ABIS	Group 3 Injuries
BrCa	Breast Cancer
BAPA	Back Pain
Other Injuries	Other Injuries
liver	Cirrhosis
CONGESTIVE CHILLS	Malaria
POTT'S DISEASE	TB
SIDS	Neonatal conditions
metastasi	Malignant Neoplasms
Ovine Progressive Pneumonia Virus	Pneumonia
CHRF	Renal Failure
PPIH	Hypertensive Disorder(maternal)
SIDA	Other Noncommunicable Diseases
CHIS	Group 3 Injuries
Watery Diarrhea Syndrome	Diarrheal diseases
Asthma	Asthma
conv	convulsion
LOE	Epilepsy
KING'S EVIL	TB
AMED	Measles
DIC	disseminate intravascular Coagulopathy
AIM	Other Infectious Diseases
Shingles	Other Infectious Diseases
EID	Diarrheal diseases
AIE	Endocarditis
SCAP	Pneumonia
PERIPNEUMONIA	Pneumonia
DIP	Other Infectious Diseases
Other Specified Cardiovascular Diseases	Other Specified Cardiovascular Diseases
GNM	Meningitis
Pericarditis	Pericarditis
PPB	Pneumonia
WHITE SWELLING	TB
EMF	Cardiomyopathy
GAGR	gangrene
infarct	IHD
PPH	Maternal death due to Hemorrhage
LUES DISEASE	Other Infectious Diseases
GDTB	TB
Esophageal Cancer	Esophageal Cancer
PPV	Pneumonia
PPT	Maternal death due to Sepsis
SCFE	Other Infectious Diseases
CAHC	Cirrhosis
PARAXYSM	Other Defined Causes of Child Deaths
YELLOWJACKET	Other Infectious Diseases
HPH	Congenital malformation
Ischemic Acute Renal Failure	Renal Failure
HYCEP	Congenital malformation
Acquired hemolytic anemia-Acute hemolytic anemia	Other Noncommunicable Diseases
NIPF	Pneumonia
CSCI	Group 3 Injuries
cirrosis	Cirrhosis
ACRC	Colorectal Cancer
ARDS	Respiratory distress syndrome (<33 wks GA)
CHFX	IHD : Congestive Heart Failure
ARE	AIDS
ARF	Renal Failure
Infectious Bronchitis Virus	Pneumonia
cevical	Cervical Cancer
SDH	Stroke
UHS	Group 3 Injuries
Ovarian Cancer	Ovarian Cancer
CONY	convulsion
CTRF	Renal Failure
TIS	Infectious diseases
CCM	Cardiomyopathy
WDS	Diarrheal diseases
BP	Hypertension
grav I	Maternal death
EPI	Epilepsy
BRIGHT'S DISEASE	Renal Failure
CCF	IHD : Congestive Heart Failure
EPTB	TB
Diabetes with Renal Failure	Diabetes with Renal Failure
burns	Fires
RVF	IHD : Congestive Heart Failure
NEPRITIS	Renal Failure
KPCS	Pneumonia
NNE	Diarrheal diseases
PID	Pelvic Inflammatory Disease
PIE	Encephalitis
PIG	Other Noncommunicable Diseases
BLNE	blindness
IOM	Other Defined Causes of Death as a Consequence of Pregnancy
BCE	Epilepsy
MORTIFICATION	gangrene
BRONZE JOHN	Other Infectious Diseases
CRHD	Other Specified Cardiovascular Diseases
APORF	Renal Failure
ALBP	Back Pain
STI	Group 3 Injuries
BCC	Other Defined Cancers
burnt	Fires
ANRF	Renal Failure
HbSS	Other Noncommunicable Diseases
EPMR	Epilepsy
Proteinuric Pregnancy-Induced Hypertension	Hypertensive Disorder(maternal)
SGE	Epilepsy
Soft Tissue Injuries	Group 3 Injuries
CRAMP COLIC	Other Specified Digestive Diseases
PRAD	Other Defined Causes of Death as a Consequence of Pregnancy
Other Infectious Diseases	Other Infectious Diseases
SCIRRHUS	Malignant Neoplasms
Acquired aplastic anemia	Other Noncommunicable Diseases
ILBP	Inflammatory Low Back Pain
VDS	Other Infectious Diseases
VDR	Other Defined Causes of Child Deaths
Pneumonia (Serious Infection)	Pneumonia (Serious Infection)
drepanocytosis	Other Noncommunicable Diseases
LLs	ELEPHANTIASIS
ESRF	Renal Failure
LLp	ELEPHANTIASIS
MWC	Pertussis
DEN	Hemorrhagic fever (Dengue)
ENTCOL	Diarrheal diseases
AMI	IHD : Acute Myocardial Infarction
PTM	Group 3 Injuries
AML	Leukemia
Malignant Neoplasms	Malignant Neoplasms
Bacterial Endocarditis	Endocarditis
DOI	Group 3 Injuries
SCD	Other Noncommunicable Diseases
Insulin-Dependent Diabetes Mellitus	Diabetes
AME	Measles
PTB	TB
Uterine Cancer	Uterine Cancer
EEL THING	Epilepsy
epil	Epilepsy
PUTRID FEVER	Other Infectious Diseases
BLACK PLAGUE OR DEATH	Other Infectious Diseases
esk	Renal Failure
AMT	TB
AOCD	Other Noncommunicable Diseases
DIMEL	Diabetes
Respiratory Diseases	Respiratory Diseases
Aplastic Anemia	Other Noncommunicable Diseases
AHLE	Encephalitis
myocardial infarction syndrome	IHD : Acute Myocardial Infarction
ECPR	Other Defined Causes of Death as a Consequence of Pregnancy
Active Pulmonary Tuberculosis	TB
APAN	Other Noncommunicable Diseases
Zoster	Other Infectious Diseases
CAPN	Pneumonia
NPCP	Pneumonia
CNID	Other Noncommunicable Diseases
TWAR	Pneumonia
D&D	Diarrheal diseases
APLF	Other Defined Causes of Death as a Consequence of Pregnancy
Sepsis/Septicemia (without local bacterial infection)	Sepsis/Septicemia (without local bacterial infection)
LAGRIPPE	Pneumonia
HTA	Hypertension
HTN	Hypertension
black small pox	Other Infectious Diseases
UWP	Maternal death
AVM	Meningitis
BICI	Group 3 Injuries
diabetes ketoacidosis	Diabetes
MEMBRANOUS CROUP	Other Infectious Diseases
GUTB	TB
NNEC	Diarrheal diseases
ACC	Colorectal Cancer
Acute Myocardial Infarction	IHD : Acute Myocardial Infarction
gangrenous stomatitis	Other Infectious Diseases
FGTB	TB
NEC	Other Defined Causes of Child Deaths
ACM	Meningitis
Leukemia	Leukemia
ADHF	IHD : Congestive Heart Failure
Colorectal Cancer	Colorectal Cancer
NALC	Cirrhosis
yellow fever	Other Infectious Diseases
CGM	Meningitis
NALD	Cirrhosis
NBP	Pneumonia
THROMBOSIS	Other Specified Cardiovascular Diseases
PHTHISIS	TB
Cardiomyopathy	Cardiomyopathy
UEP	Other Defined Causes of Death as a Consequence of Pregnancy
Colitis	Diarrheal diseases
CHLOROSIS	Other Noncommunicable Diseases
head	Group 3 Injuries
ADS	Diarrheal diseases
neomonia	Pneumonia (Serious Infection)
Flu	Pneumonia
ATN	Renal Failure
AEOC	Ovarian Cancer
Rheumatic Fever And Rheumatic Heart Disease	Other Specified Cardiovascular Diseases
ADD	Diarrheal diseases
ADE	Encephalitis
ACHF	IHD : Congestive Heart Failure
AFLP	Other Defined Causes of Death as a Consequence of Pregnancy
ADI	Diarrheal diseases
CIRR	Cirrhosis
metabolic encephalopathy	Other Noncommunicable Diseases
eclampsia	Hypertensive Disorder(maternal)
Noncommunicable Diseases	Other Noncommunicable Diseases
Fires	Fires
CLBP	Back Pain
Drowning	Drowning
Severe Acquired Aplastic Anemia	Other Noncommunicable Diseases
Acute Low Back Pain	Back Pain
CIC	Cirrhosis
Dysentery	Dysentery
BAPN	Pneumonia
Preterm	Preterm delivery (<33 weeks GA) without Respiratory Distress Syndrome
PDCS	Maternal death
Acute Postischemic Renal Failure	Renal Failure
VHP	Other Defined Causes of Death as a Consequence of Pregnancy
ACD	Other Noncommunicable Diseases
CIR	Cirrhosis
Grand Mal (Epilepsy)	Epilepsy
FILAR	ELEPHANTIASIS
IBNS	Sepsis with Local Bacterial Infection
Benign Childhood Epilepsy	Epilepsy
MNLC	Cirrhosis
pneu	Pneumonia
Cirrhosis	Cirrhosis
TB	TB
Congestive Cardio Myopathy	Cardiomyopathy
ICH	Group 3 Injuries
Falls	Falls
BCVI	Group 3 Injuries
AHPP	Hypertension
blood Hypertension	Hypertension
Severe Acute Renal Failure	Renal Failure
AP	Pneumonia
PNC-E	Cirrhosis
APHONIA	Pneumonia
ESC	Meningitis
RTA	Road Traffic
ICP	Group 3 Injuries
Sickle Cell Disease	Other Noncommunicable Diseases
DMKA	Diabetes
HHS	Other Noncommunicable Diseases
SAAA	Other Noncommunicable Diseases
Low Back Pain	Back Pain
CANINE MADNESS	Other Infectious Diseases
FCs	Febrile Convulsions
HHA	Other Noncommunicable Diseases
CMV Encephalitis	Other Infectious Diseases
Digestive Diseases	Digestive Diseases
iris/irts	AIDS
amyloidosis	Infectious diseases
Preterm Delivery (without RDS) and Birth Asphyxia	Preterm Delivery (without RDS) and Birth Asphyxia
PPCS	Maternal death
