# Supplementary material for: Population Health Metrics Research Consortium gold standard verbal autopsy validation study: design, implementation, and development of analysis datasets
Source: Popul Health Metr. 2011 Aug 4;9:27. doi: 10.1186/1478-7954-9-27 (PMC3160920; doi:10.1186/1478-7954-9-27)
Supplement: Additional file 13 — Final analysis cause list and numbers of deaths by site. [file 1478-7954-9-27-S13.XLSX]

## Sheet: Annex 10
Final analysis cause list and numbers of deaths by site
Adult Causes	AP	Bohol	Dar	Mexico	Pemba	UP	Total
Acute Myocardial Infarction	101	116	3	76	0	104	400
AIDS	136	0	202	120	0	43	501
Asthma	21	6	12	1	6	1	47
Bite of Venomous Animal	31	1	0	1	0	33	66
Breast Cancer	3	28	90	68	0	5	194
Cervical Cancer	3	9	108	31	0	4	155
Cirrhosis	51	39	27	133	0	63	313
Colorectal Cancer	7	24	33	35	0	0	99
COPD	25	4	2	63	0	77	171
Diabetes	88	77	59	105	38	47	414
Diarrhea/Dysentery	77	27	37	18	21	48	228
Drowning	32	4	9	0	28	33	106
Epilepsy	30	5	6	2	0	5	48
Esophageal Cancer	1	5	34	0	0	0	40
Falls	32	38	11	36	26	30	173
Fires	35	7	25	18	6	31	122
Homicide	31	35	30	37	3	31	167
Leukemia/Lymphomas	7	15	58	72	0	3	155
Lung Cancer	5	23	11	59	0	8	106
Malaria	29	0	34	0	2	35	100
Maternal	71	42	134	43	46	136	472
Other Cardiovascular Diseases	76	78	112	81	0	69	416
Other Infectious Diseases	34	51	37	37	3	101	263
Other Injuries	31	7	23	2	3	37	103
Other Noncommunicable Diseases	90	125	170	122	54	37	598
Pneumonia	55	142	94	102	41	105	539
Poisonings	30	3	8	9	1	35	86
Prostate Cancer	1	4	32	11	0	0	48
Renal Failure	102	68	47	91	0	105	413
Road Traffic	39	55	31	34	11	32	202
Stomach Cancer	5	5	21	31	0	0	62
Stroke	125	179	103	122	0	101	630
Suicide	49	16	13	11	2	33	124
TB	101	22	102	17	6	27	275
Total	1554	1260	1718	1588	297	1419	7836
Child Causes	AP	Bohol	Dar	Mexico	Pemba	UP	Total
AIDS	1	0	19	0	0	0	20
Bite of Venomous Animal	33	0	0	0	0	21	54
Diarrhea/Dysentery	35	22	50	8	64	77	256
Drowning	29	0	13	4	6	31	83
Encephalitis	7	0	0	0	0	34	41
Falls	12	6	1	2	4	24	49
Fires	30	0	15	1	7	15	68
Hemorrhagic Fever	30	13	1	0	0	7	51
Malaria	12	0	103	0	2	0	117
Measles	0	1	0	0	0	22	23
Meningitis	6	2	23	0	0	27	58
Other Cancers	7	8	2	3	0	8	28
Other Cardiovascular Diseases	14	12	32	7	0	11	76
Other Defined Causes of Child Deaths	31	20	31	48	30	34	194
Other Digestive Diseases	5	18	9	13	3	0	48
Other Infectious Diseases	4	9	9	8	2	37	69
Pneumonia	102	125	113	22	134	39	535
Poisonings	3	3	2	0	1	9	18
Road Traffic	33	3	15	2	8	31	92
Sepsis	31	22	34	10	0	46	143
Violent Death	26	0	0	0	0	26	52
Total	451	264	472	128	261	499	2075
Neonate Causes	AP	Bohol	Dar	Mexico	Pemba	UP	Total
Birth Asphyxia	115	50	134	44	66	52	461
Congenital Malformation	64	41	62	61	19	3	250
Meningitis/Sepsis	3	19	100	7	0	5	134
Pneumonia	7	18	45	0	6	13	89
Preterm Delivery (with or without RDS) and Sepsis	0	32	35	9	0	0	76
Preterm Delivery (without RDS) and Birth Asphyxia	7	2	28	31	0	21	89
Preterm Delivery (without RDS) and Sepsis and Birth Asphyxia	0	0	33	1	0	0	34
Preterm Delivery with Respiratory Distress Syndrome	31	33	46	0	0	0	110
Preterm Delivery without Respiratory Distress Syndrome	48	23	103	86	53	40	353
Sepsis with Local Bacterial Infection	0	0	31	1	1	0	33
Stillbirth	102	156	432	75	119	118	1002
Total	377	374	1049	315	264	252	2631
